# Supplementary material for: Carbon source acts as a deterministic filter shaping microbial succession and rare-abundant decoupling in soil bacterial communities
Source: ISME Commun. 2026 Apr 20;6(1):ycag108. doi: 10.1093/ismeco/ycag108 (PMC13184967; doi:10.1093/ismeco/ycag108)
Supplement: ycag108_Supplemental_Files [file ycag108_supplemental_files.zip]

Archive with 2 entries (2 files):
- Stari_Sup_260410_ycag108.pdf
- Table S3_S4_generalists_specialists_ycag108.xlsx
