# Supplementary material for: Carbon source acts as a deterministic filter shaping microbial succession and rare-abundant decoupling in soil bacterial communities
Source: ISME Commun. 2026 Apr 20;6(1):ycag108. doi: 10.1093/ismeco/ycag108 (PMC13184967; doi:10.1093/ismeco/ycag108)
Supplement: ycag108_Supplemental_Files [file ycag108_supplemental_files.zip › Table S3_S4_generalists_specialists_ycag108.xlsx]

## Sheet: top100_G_S
																						Relative %
	Table S3																	Table S4
	top 100 Generalist				Relative abundance						Absolute abundance							top 100 Specialists				Relative abundance						Absolute abundance
	OTU	Class	Species	log10 total abundance	﻿'SeS'	'G'	'P'	'N'	'Ga'	'S'	﻿'SeS'	'G'	'P'	'N'	'Ga'	'S'		OTU	Class	Species	log10 total abundance	﻿'SeS'	'N'	'P'	'Ga'	'S'	'G'	﻿'SeS'	'N'	'P'	'Ga'	'S'	'G'
	'OTU_998'	Sphingobacteriia	Pedobacter roseus	6.01328	0.407185	0.582372	0.787524	1	0.28624	0.145675	2.66404e-05	3.81022e-05	5.15245e-05	6.5426e-05	1.87276e-05	9.53091e-06		'OTU_5'	Gammaproteobacteria	Pseudoxanthomonas putridarboris	8.15266	0.940197	0.141272	0.0804948	0.153329	1	0.0250422	0.0221755	0.00333205	0.00189855	0.00361641	0.023586	0.000590645
	'OTU_97'	Flavobacteria	Flavobacterium resistens	7.85328	0.348566	0.790761	0.562948	1	0.11705	0.274511	0.00137182	0.00311212	0.00221554	0.0039356	0.000460662	0.00108036		'OTU_61'	Alphaproteobacteria	Brevundimonas vesicularis	7.43938	0.403855	0.159498	0.0659457	0.0724259	1	0.0147657	0.00259949	0.00102664	0.000424472	0.000466183	0.00643669	9.50425e-05
	'OTU_78'	Sphingobacteriia	Pedobacter roseus	7.79263	0.603571	0.697314	0.577634	1	0.273928	0.106562	0.00215608	0.00249095	0.00206343	0.00357221	0.000978529	0.000380663		'OTU_70'	Alphaproteobacteria	Sphingopyxis panaciterrae	7.83227	0.0878893	0.0706484	0.0428847	0.0376338	1	0.0330453	0.00193224	0.0015532	0.000942818	0.000827377	0.0219849	0.000726498
	'OTU_944'	Gammaproteobacteria	Pseudomonas brassicacearum	5.89254	0.681176	0.771443	0.516216	1	0.134333	0.206496	2.85177e-05	3.22967e-05	2.16116e-05	4.18654e-05	5.62389e-06	8.64505e-06		'OTU_28'	Alphaproteobacteria	Brevundimonas halotolerans	7.4925	0.00277702	0.0406732	0.0199852	0.00170924	1	0.000190686	3.93661e-05	0.00057657	0.000283304	2.42296e-05	0.0141757	2.7031e-06
	'OTU_524'	Gammaproteobacteria	Pseudomonas chlororaphis	6.18385	1	0.876686	0.448589	0.868733	0.183094	0.198422	7.52027e-05	6.59292e-05	3.37351e-05	6.53311e-05	1.37692e-05	1.49218e-05		'OTU_57'	Betaproteobacteria	Comamonas testosteroni	8.01262	0.00829525	0.0983258	0.0573188	0.185535	1	0.316185	0.000124509	0.00147584	0.000860337	0.00278483	0.0150097	0.00474584
	'OTU_190'	Gammaproteobacteria	Pseudomonas donghuensis	6.29088	1	0.88434	0.522546	0.707737	0.108496	0.238313	9.80546e-05	8.67136e-05	5.1238e-05	6.93969e-05	1.06385e-05	2.33677e-05		'OTU_59'	Sphingobacteriia	Terrimonas ferruginea	8.07769	0.00734594	0.0725878	0.0662143	0.198169	1	0.433037	0.000105251	0.00104002	0.000948706	0.00283933	0.0143278	0.00620447
	'OTU_402'	Flavobacteria	Flavobacterium compostarboris	6.59252	1	0.844373	0.546608	0.754914	0.0286067	0.205655	0.00019987	0.000168765	0.00010925	0.000150885	5.71762e-06	4.11043e-05		'OTU_46'	Gammaproteobacteria	MUYX_s	7.39315	0.127931	0.119907	0.0755532	0.231163	1	0.369635	0.000390718	0.000366213	0.00023075	0.000706004	0.00305414	0.00112892
	'OTU_692'	Gammaproteobacteria	Pseudomonas chlororaphis	6.14045	0.824783	1	0.720471	0.725741	0.0551281	0.132686	5.35693e-05	6.49496e-05	4.67943e-05	4.71365e-05	3.58054e-06	8.61791e-06		'OTU_11'	Betaproteobacteria	Delftia acidovorans	8.17598	0.00787547	0.218652	0.141419	0.317036	1	0.305299	0.000158386	0.00439737	0.00284412	0.006376	0.0201113	0.00613995
	'OTU_60'	Gammaproteobacteria	Pseudomonas brassicacearum	8.06144	0.98947	1	0.749766	0.611519	0.368556	0.263405	0.00527082	0.00532691	0.00399394	0.00325751	0.00196326	0.00140314		'OTU_66'	Alphaproteobacteria	FJ560597_s	7.64716	0.2166	0.135631	0.069776	0.410387	1	0.38528	0.00111021	0.000695192	0.000357644	0.00210348	0.00512561	0.00197479
	'OTU_423'	Gammaproteobacteria	Pseudomonas chlororaphis	6.86236	1	0.598972	0.30794	0.644999	0.11666	0.198154	0.000479021	0.00028692	0.00014751	0.000308968	5.58827e-05	9.49199e-05		'OTU_29'	Alphaproteobacteria	Bosea vaviloviae	7.76293	0.239862	0.219135	0.282363	0.457403	1	0.158808	0.00212989	0.00194584	0.00250728	0.00406157	0.00887964	0.00141016
	'OTU_404'	Gammaproteobacteria	Pseudomonas corrugata	6.0646	1	0.30234	0.674653	0.56237	0.200397	0.181053	9.98134e-05	3.01776e-05	6.73395e-05	5.61321e-05	2.00023e-05	1.80715e-05		'OTU_34'	Alphaproteobacteria	Ensifer sesbaniae	8.42332	0.310968	0.359721	0.179384	0.465756	1	0.0897772	0.0132847	0.0153674	0.00766333	0.0198973	0.0427203	0.00383531
	'OTU_476'	Sphingobacteriia	PAC001885_s	5.878	1	0.269035	0.721241	0.591227	0.248438	0.0166869	6.80619e-05	1.8311e-05	4.9089e-05	4.024e-05	1.69092e-05	1.13574e-06		'OTU_35'	Gammaproteobacteria	Acinetobacter pittii	8.25078	4.7112e-06	0.536832	0.357196	0.157803	1	0.160311	1.13862e-07	0.0129744	0.00863284	0.00381385	0.0241684	0.00387444
	'OTU_1365'	Flavobacteria	Flavobacterium johnsoniae	5.86573	1	0.0632342	0.641475	0.616817	0.117917	0.055227	8.8472e-05	5.59446e-06	5.67526e-05	5.4571e-05	1.04323e-05	4.88604e-06		'OTU_121'	Betaproteobacteria	Cupriavidus yeoncheonensis	7.39481	0.0541832	0.0683242	0.159179	0.169144	1	0.665089	0.000113699	0.000143372	0.000334024	0.000354933	0.00209841	0.00139563
	'OTU_729'	Sphingobacteriia	Pedobacter koreensis	5.87227	1	0	0.594076	0.976137	0	0	8.44473e-05	0	5.01681e-05	8.24321e-05	0	0		'OTU_51'	Betaproteobacteria	Cupriavidus nantongensis	7.87991	0.0497216	0.0522404	0.353464	0.257496	1	0.792448	0.000270844	0.000284565	0.00192539	0.00140264	0.00544722	0.00431663
	'OTU_525'	Cytophagia	JF175358_s	5.93031	0.780704	0.0565755	0.555707	1	0.132883	0.203207	7.11485e-05	5.15593e-06	5.06436e-05	9.11337e-05	1.21101e-05	1.8519e-05		'OTU_1'	Betaproteobacteria	Cupriavidus necator	8.78368	0.109962	0.0853282	0.108558	0.306466	1	0.977728	0.00412096	0.00319777	0.00406832	0.0114852	0.0374761	0.0366415
	'OTU_180'	Sphingobacteriia	Sediminibacterium aquarii	6.36866	0.772849	0.014999	1	0.931676	0.384754	0.000663826	0.000198519	3.85276e-06	0.000256867	0.000239317	9.88305e-05	1.70515e-07		'OTU_136'	Betaproteobacteria	Cupriavidus metallidurans	7.34838	0.0352258	0.0260345	0.0340891	0.0993684	1	0.866664	5.60382e-05	4.14165e-05	5.423e-05	0.000158078	0.00159083	0.00137871
	'OTU_375'	Alphaproteobacteria	Caulobacter daechungensis	5.82719	1	0.0681059	0.444653	0.558803	0.865815	0.0255072	8.75267e-05	5.96108e-06	3.8919e-05	4.89102e-05	7.57819e-05	2.23257e-06		'OTU_90'	Betaproteobacteria	Cupriavidus numazuensis	7.82432	0.00763346	0.00403274	0.012192	0.0163827	0.920047	1	3.30131e-05	1.74408e-05	5.27279e-05	7.08516e-05	0.00397902	0.0043248
	'OTU_185'	Alphaproteobacteria	Brevundimonas lenta	6.59161	1	0.00172869	0.317934	0.573147	0.950952	0.055422	0.000590183	1.02024e-06	0.00018764	0.000338262	0.000561236	3.27091e-05		'OTU_117'	Betaproteobacteria	ALOU_s	8.33746	0.0247479	0.0489067	0.177118	0.157452	1	0.958111	0.000343634	0.00067909	0.00245935	0.00218629	0.0138854	0.0133038
	'OTU_266'	Sphingobacteriia	Pedobacter lotistagni	6.26825	0.855681	0.0261241	0.185417	1	0.979789	0	0.00019809	6.04773e-06	4.2924e-05	0.0002315	0.000226821	0		'OTU_80'	Betaproteobacteria	ALOU_s	7.34015	0.0290175	0.0381554	0.202911	0.130325	0.821876	1	3.99279e-05	5.25016e-05	0.000279205	0.000179327	0.0011309	0.001376
	'OTU_357'	Sphingobacteriia	EU104210_s	6.26217	0.754301	0.386981	0.595561	0.818742	1	0.0569507	0.000107523	5.51629e-05	8.48953e-05	0.000116709	0.000142547	8.11814e-06		'OTU_106'	Betaproteobacteria	Cupriavidus oxalaticus	7.52051	0.0191901	0.045813	0.0320601	0.120033	0.562708	1	4.2381e-05	0.000101177	7.08043e-05	0.000265091	0.00124273	0.00220848
	'OTU_642'	Sphingobacteriia	Pedobacter rhizosphaerae	5.8394	0.614489	0.544176	0.566237	0.415591	1	0.304511	3.23176e-05	2.86197e-05	2.978e-05	2.18571e-05	5.25927e-05	1.60151e-05		'OTU_137'	Planctomycetia	X81959_s	7.35124	0.00840059	0.00532197	0.0591336	0.351784	0.383956	1	1.2977e-05	8.22125e-06	9.13481e-05	0.000543427	0.000593125	0.00154478
	'OTU_124'	Sphingobacteriia	Chitinophaga ginsengihumi	7.27391	1	0.592324	0.375411	0.506897	0.734529	0.0164133	0.0013084	0.000774997	0.000491187	0.000663224	0.000961057	2.14751e-05		'OTU_173'	Betaproteobacteria	Variovorax guangxiensis	7.46461	0.203098	0.0894854	0.0523227	0.342758	0.0753241	1	0.000397509	0.000175143	0.000102407	0.000670855	0.000147426	0.00195723
	'OTU_592'	Betaproteobacteria	Methylibium petroleiphilum	5.96447	1	0.528184	0.546137	0.924868	0.622945	0.0986384	5.79291e-05	3.05972e-05	3.16373e-05	5.35768e-05	3.60866e-05	5.71404e-06		'OTU_110'	Verrucomicrobiae	JN090821_s	8.29834	0.191199	0.0082324	0.101464	0.277738	0	1	0.00263011	0.000113244	0.00139572	0.00382053	0	0.0137559
	'OTU_204'	Betaproteobacteria	AKIV_s	6.86391	1	0.466712	0.54009	0.885869	0.598449	0.170799	0.000486599	0.000227102	0.000262807	0.000431064	0.000291205	8.31109e-05		'OTU_45'	Sphingobacteriia	Chitinophaga ginsengisegetis	8.02652	0.359564	0.184933	0.109572	0.0954327	0.031164	1	0.00241568	0.00124245	0.000736142	0.000641152	0.000209371	0.00671836
	'OTU_251'	Betaproteobacteria	Noviherbaspirillum aurantiacum	6.62712	0.976019	0.357949	0.708948	1	0.53185	0.211816	0.000286329	0.000105009	0.00020798	0.000293364	0.000156025	6.21391e-05		'OTU_71'	Alphaproteobacteria	Rhizobium mesosinicum	8.12965	0.158277	0.104675	0.0524668	0.108499	0.101653	1	0.00143668	0.00095014	0.000476243	0.000984846	0.000922709	0.00907703
	'OTU_242'	Betaproteobacteria	Acidovorax soli	7.14878	1	0.257439	0.485641	0.854563	0.768583	0.474177	0.00112418	0.000289408	0.000545948	0.000960683	0.000864026	0.00053306		'OTU_131'	Alphaproteobacteria	Mesorhizobium waimense	7.35378	0.119376	0.080555	0.0583457	0.117215	0.0546572	1	0.000185363	0.000125083	9.05971e-05	0.000182008	8.48698e-05	0.00155276
	'OTU_17'	Betaproteobacteria	Acidovorax delafieldii	8.84557	0.935489	0.228135	0.408682	0.714819	1	0.762865	0.055942	0.0136425	0.0244391	0.0427461	0.0597998	0.0456192		'OTU_69'	Gammaproteobacteria	Shigella dysenteriae	7.93107	0.0506485	0.0646621	0.0444659	0.171782	0.0965763	1	0.000301854	0.000385373	0.000265007	0.00102378	0.000575575	0.00595979
	'OTU_1032'	Gammaproteobacteria	AE015451_s	5.79853	0.835046	0.695317	0.344414	0.564755	1	0.815889	3.08384e-05	2.56782e-05	1.27193e-05	2.08565e-05	3.69302e-05	3.01309e-05		'OTU_138'	Deltaproteobacteria	JF043793_s	7.3028	0.00852803	0.00128507	0.00351326	0.198464	0	1	1.25715e-05	1.89437e-06	5.17905e-06	0.000292564	0	0.00147414
	'OTU_376'	Cytophagia	Dyadobacter endophyticus	6.72798	0.891275	0.607755	0.465303	0.585092	1	0.688145	0.000295341	0.000201391	0.000154187	0.000193881	0.000331369	0.00022803		'OTU_105'	Gammaproteobacteria	Dyella marensis	7.75267	0.0396298	0.0253685	0.0160803	0.0652525	0.00782685	1	0.000161823	0.000103589	6.5662e-05	0.000266451	3.196e-05	0.00408338
	'OTU_118'	Sphingobacteriia	Pedobacter rhizosphaerae	7.37039	1	0.595821	0.462538	0.640306	0.940984	0.710369	0.00141486	0.000843004	0.000654427	0.000905944	0.00133136	0.00100507		'OTU_220'	Gammaproteobacteria	Dyella marensis	7.50473	0.0573812	0.0351817	0.031694	0.0174178	0.000444662	1	0.000131297	8.05012e-05	7.25207e-05	3.98546e-05	1.01746e-06	0.00228815
	'OTU_24'	Cytophagia	Dyadobacter soli	7.95559	1	0.790795	0.48553	0.578754	0.871427	0.676921	0.00476887	0.0037712	0.00231543	0.00276	0.00415573	0.00322815		'OTU_123'	Sphingobacteriia	DQ404664_s	7.64522	0.0801121	0.0372538	0.0332107	0.00303513	0.000516811	1	0.000251857	0.000117119	0.000104408	9.54187e-06	1.62476e-06	0.00314381
	'OTU_408'	Gammaproteobacteria	Enterobacter kobei	6.3423	0.861026	1	0.369855	0.668399	0.751739	0.621986	8.8667e-05	0.000102978	3.8087e-05	6.88306e-05	7.74128e-05	6.40511e-05		'OTU_67'	Oligoflexia	JF199184_s	7.95767	0.0274406	0	0	0	0.000106147	1	0.000182412	0	0	0	7.05614e-07	0.00664754
	'OTU_20'	Betaproteobacteria	Variovorax gossypii	8.20687	0.840784	1	0.483834	0.645607	0.901308	0.440341	0.00641158	0.00762572	0.00368958	0.00492322	0.00687312	0.00335791		'OTU_12'	Sphingobacteriia	Mucilaginibacter gossypiicola	9.00587	0.0276659	0.0127213	0.0134048	0.00595047	0.000647957	1	0.00204146	0.000938703	0.000989143	0.000439085	4.78128e-05	0.07379
	'OTU_495'	Betaproteobacteria	OCMW_s	6.0914	0.567923	1	0.522849	0.573849	0.688448	0.494039	3.48336e-05	6.13351e-05	3.2069e-05	3.51971e-05	4.2226e-05	3.0302e-05		'OTU_107'	Alphaproteobacteria	Sphingomonas oligophenolica	7.85809	0.0249643	0.020818	0.0100169	0.02821	0.00457018	1	0.000130791	0.000109068	5.24799e-05	0.000147796	2.39438e-05	0.00523913
	'OTU_260'	Gammaproteobacteria	AE015451_s	6.66252	1	0.698074	0.29844	0.540364	0.615055	0.729091	0.000268109	0.00018716	8.00146e-05	0.000144877	0.000164902	0.000195476		'OTU_116'	Gammaproteobacteria	Dyella nitratireducens	7.87939	0.013581	0.0110306	0.0103831	0.0171316	0.000670788	1	7.52043e-05	6.10814e-05	5.74962e-05	9.48657e-05	3.71446e-06	0.00553746
	'OTU_368'	Gammaproteobacteria	Pseudomonas hunanensis	6.63363	1	0.880945	0.234323	0.365665	0.467219	0.994568	0.000224048	0.000197374	5.24996e-05	8.19264e-05	0.000104679	0.000222831		'OTU_114'	Spartobacteria	Chthoniobacter flavus	7.8977	0.0123535	0.00173778	0.010729	0.0219884	0	1	7.15916e-05	1.00709e-05	6.2177e-05	0.000127428	0	0.00579524
	'OTU_562'	Gammaproteobacteria	Kluyvera cryocrescens	6.04959	0.880881	1	0.579395	0.828463	0.537711	0.876237	4.27641e-05	4.85469e-05	2.81278e-05	4.02193e-05	2.61042e-05	4.25386e-05		'OTU_318'	Gammaproteobacteria	Dyella jejuensis	7.45894	0.000701397	0.00586851	0.00238213	0.0140824	0	1	1.4841e-06	1.24173e-05	5.04039e-06	2.97972e-05	0	0.00211592
	'OTU_484'	Sphingobacteriia	Pedobacter africanus	6.21473	0.736517	0.805446	0.237255	1	0.507961	0.921281	6.01382e-05	6.57664e-05	1.93724e-05	8.16523e-05	4.14762e-05	7.52247e-05		'OTU_127'	Spartobacteria	JF181292_s	7.42077	0	0	0	0	0	1	0	0	0	0	0	0.00194296
	'OTU_16'	Bacilli	Bacillus drentensis	9.69705	0.285747	0.703557	0.560929	1	0.60583	0.961734	0.0784229	0.193091	0.153947	0.274449	0.16627	0.263947		'OTU_148'	Oligoflexia	DQ833495_s	7.39337	5.5128e-06	0	0	0	0	1	1.00562e-08	0	0	0	0	0.00182415
	'OTU_37'	Actinobacteria_c	Microbacterium ginsengiterrae	5.98563	0.231214	0.701497	0.415007	0.959556	1	0.835632	1.2988e-05	3.94054e-05	2.33123e-05	5.39014e-05	5.61733e-05	4.69402e-05		'OTU_152'	Oligoflexia	FJ517700_s	7.71492	0	0	0	0.00128657	0	1	0	0	0	4.9209e-06	0	0.00382483
	'OTU_917'	Betaproteobacteria	AKIV_s	6.22255	0.693681	0.703327	0.56152	0.828996	1	0.694423	6.38169e-05	6.47043e-05	5.16584e-05	7.62655e-05	9.19975e-05	6.38852e-05		'OTU_143'	Spartobacteria	JF168305_s	7.4289	1.38539e-05	0	0	0	0.0451333	1	2.7249e-08	0	0	0	8.87722e-05	0.00196689
	'OTU_767'	Betaproteobacteria	CU920629_s	6.0162	0.444027	0.502103	0.592859	0.975798	1	0.610238	3.02947e-05	3.42571e-05	4.04491e-05	6.65759e-05	6.82272e-05	4.16348e-05		'OTU_239'	Flavobacteria	JQ279066_s	7.80375	0	0.0635589	0.0525322	0.0461271	0.15036	1	0	0.000283556	0.000234363	0.000205788	0.000670803	0.00446132
	'OTU_1011'	Betaproteobacteria	HQ158663_s	5.90942	0.0127794	0.247314	0.369161	0.771145	1	0.678269	1.13602e-06	2.19849e-05	3.28165e-05	6.85509e-05	8.8895e-05	6.02946e-05		'OTU_50'	Flavobacteria	Chryseobacterium gleum	8.879	0.0125801	0.0991175	0.0845235	0.0129752	0.0747859	1	0.000661831	0.00521452	0.00444674	0.000682618	0.00393445	0.0526095
	'OTU_103'	Actinobacteria_c	Paenarthrobacter ureafaciens	7.10058	0.0198502	0.221222	0.298123	0.606835	1	0.631931	3.20455e-05	0.000357133	0.000481279	0.000979654	0.00161437	0.00102017		'OTU_72'	Sphingobacteriia	Taibaiella yonginensis	7.78882	0.011767	0.429512	0.201446	0.00614853	0.0391798	1	4.50429e-05	0.00164413	0.000771116	2.3536e-05	0.000149976	0.0038279
	'OTU_656'	Actinobacteria_c	HQ462540_s	6.11772	0	0.0867708	0.233226	0.626882	1	0.605208	0	1.95725e-05	5.26076e-05	0.000141402	0.000225565	0.000136514		'OTU_133'	Sphingobacteriia	EF516686_s	7.4252	0.0454909	0.392464	0.545341	0.0150648	0	1	7.2458e-05	0.000625117	0.00086862	2.39953e-05	0	0.0015928
	'OTU_1217'	Actinobacteria_c	Ornithinicoccus hortensis	5.97097	0.0032382	0.146924	0.267577	0.787555	1	0.864703	3.81162e-07	1.72942e-05	3.1496e-05	9.27016e-05	0.000117708	0.000101782		'OTU_36'	Gammaproteobacteria	Pseudomonas turukhanskensis	8.72301	0.112591	0.404857	0.541019	0.346854	0.352861	1	0.00336355	0.0120947	0.0161624	0.010362	0.0105414	0.0298741
	'OTU_1025'	Actinobacteria_c	Arthrobacter ramosus	5.78239	0	0.225975	0.389704	0.857099	1	0.888537	0	1.41934e-05	2.44771e-05	5.3834e-05	6.28095e-05	5.58085e-05		'OTU_39'	Alphaproteobacteria	Rhizobium grahamii	8.05107	0.513079	0.499588	0.270754	0.497449	0.706342	1	0.00296892	0.00289086	0.00156671	0.00287848	0.00408723	0.00578647
	'OTU_119'	Betaproteobacteria	Paraburkholderia phenoliruptrix	6.47585	0.170663	0.0422005	0.626526	0.835782	1	0.793823	6.42869e-05	1.58964e-05	0.000236005	0.000314829	0.000376688	0.000299024		'OTU_68'	Alphaproteobacteria	Bradyrhizobium guangxiense	7.55444	0.607704	0.278634	0.207828	0.494883	0.167672	1	0.00124185	0.000569392	0.000424699	0.0010113	0.00034264	0.00204351
	'OTU_751'	Betaproteobacteria	CU920629_s	5.75204	0.249298	0.283526	0.817	1	0.898258	0.672666	1.13758e-05	1.29377e-05	3.72808e-05	4.56314e-05	4.09888e-05	3.06947e-05		'OTU_49'	Sphingobacteriia	Chitinophaga eiseniae	8.56853	1	0.0929256	0.0530764	0.25509	0.055667	0.891632	0.0233627	0.00217099	0.00124	0.00595957	0.00130053	0.0208309
	'OTU_1459'	Betaproteobacteria	Variovorax guangxiensis	5.81911	0.28981	0.164448	0.522832	1	0.859139	0.610154	1.89329e-05	1.07432e-05	3.41559e-05	6.53287e-05	5.61264e-05	3.98605e-05		'OTU_244'	Betaproteobacteria	Burkholderia metallica	7.58882	1	0.303867	0.221393	0.240538	0.323675	0.89771	0.00218152	0.000662891	0.000482973	0.000524737	0.000706102	0.00195837
	'OTU_494'	Actinobacteria_c	Arthrobacter gyeryongensis	6.62729	0	0.252815	0.463304	1	0.695958	0.597622	0	0.000104871	0.000192185	0.000414814	0.000288693	0.000247902		'OTU_41'	Gammaproteobacteria	Pseudomonas grimontii	7.33501	0.84268	0.340599	0.261376	0.0467329	0.124414	1	0.00098333	0.000397448	0.000305002	5.4533e-05	0.000145179	0.00116691
	'OTU_634'	Actinobacteria_c	Micrococcus niistensis	6.313	0	0.280085	0.477025	1	0.67113	0.63244	0	5.38841e-05	9.17724e-05	0.000192385	0.000129115	0.000121672		'OTU_26'	Gammaproteobacteria	Pseudomonas mediterranea	8.3936	1	0.408	0.266553	0.0909902	0.150299	0.639393	0.0170718	0.00696529	0.00455054	0.00155337	0.00256587	0.0109156
	'OTU_873'	Betaproteobacteria	Xenophilus aerolatus	5.90099	0.139662	0.589223	0.473442	1	0.810186	0.274447	7.60701e-06	3.20935e-05	2.57872e-05	5.44675e-05	4.41288e-05	1.49485e-05		'OTU_210'	Gammaproteobacteria	Pseudomonas chlororaphis	7.37699	1	0.346484	0.198261	0.0710921	0.105447	0.518193	0.00193166	0.00066929	0.000382974	0.000137326	0.000203689	0.00100097
	'OTU_14'	Actinobacteria_c	Arthrobacter gyeryongensis	8.87875	0.0204612	0.419807	0.687695	1	0.945526	0.334829	0.00123086	0.0252539	0.041369	0.0601561	0.0568792	0.020142		'OTU_54'	Betaproteobacteria	Herbaspirillum aquaticum	7.56685	1	0.358448	0.234356	0.00564195	0.00888284	0.319139	0.00385263	0.00138097	0.000902885	2.17363e-05	3.42223e-05	0.00122952
	'OTU_9'	Actinobacteria_c	Paeniglutamicibacter cryotolerans	8.83738	0.0268869	0.307184	0.655782	1	0.984258	0.250257	0.00170684	0.0195007	0.0416305	0.0634822	0.0624829	0.0158869		'OTU_2'	Gammaproteobacteria	Pseudomonas ficuserectae	9.2223	1	0.241566	0.285446	0.0863676	0.0476542	0.3174	0.180822	0.0436806	0.0516151	0.0156172	0.00861696	0.0573931
	'OTU_323'	Actinobacteria_c	Paeniglutamicibacter cryotolerans	7.2504	0.011161	0.329465	0.701802	0.80287	1	0.252502	1.92644e-05	0.000568673	0.00121134	0.00138579	0.00172605	0.000435831		'OTU_165'	Flavobacteria	Flavobacterium denitrificans	7.56958	1	0.185477	0.128936	0.029495	0.0386296	0.323847	0.00427583	0.000793069	0.000551307	0.000126116	0.000165174	0.00138471
	'OTU_464'	Actinobacteria_c	Arthrobacter enclensis	6.93502	0.0138755	0.33514	0.601544	0.757885	1	0.181799	1.21563e-05	0.000293616	0.000527012	0.000663982	0.000876099	0.000159274		'OTU_7'	Sphingobacteriia	FJ192729_s	8.09526	1	0.0699434	0.0565633	0.0566526	0.222459	0.355744	0.0141653	0.00099077	0.000801237	0.000802501	0.00315121	0.00503923
	'OTU_390'	Sphingobacteriia	PAC002558_s	5.94205	0.301163	0.00327457	0.568837	0.634418	1	0	5.04019e-05	5.48024e-07	9.51992e-05	0.000106175	0.000167358	0		'OTU_101'	Gammaproteobacteria	Klebsiella michiganensis	7.95968	1	0.261284	0.138387	0.129813	0.358139	0.273194	0.0101365	0.0026485	0.00140276	0.00131585	0.00363028	0.00276923
	'OTU_285'	Cytophagia	Hymenobacter gummosus	6.22074	0	0.00398159	0.724919	1	0.788895	0.00062359	0	1.05276e-06	0.000191674	0.000264408	0.00020859	1.64882e-07		'OTU_84'	Gammaproteobacteria	Pseudomonas vancouverensis	7.43376	1	0.172198	0.156931	0.143433	0.22866	0.185002	0.0037784	0.000650633	0.000592947	0.000541946	0.000863966	0.000699011
	'OTU_502'	Sphingobacteriia	LLWP_s	5.80833	0.417752	0.0113903	0.888197	1	0.854691	0.00352997	3.33294e-05	9.08752e-07	7.08629e-05	7.97828e-05	6.81897e-05	2.81631e-07		'OTU_92'	Gammaproteobacteria	Pseudomonas salomonii	8.41982	1	0.20136	0.154536	0.0338454	0.0347923	0.0981049	0.0457866	0.00921956	0.00707568	0.00154966	0.00159302	0.00449189
	'OTU_181'	Sphingobacteriia	Pseudoflavitalea soli	7.07342	0.424633	0.239643	0.556423	1	0.588766	0.190789	0.000467458	0.000263811	0.000612538	0.00110085	0.000648144	0.00021003		'OTU_113'	Gammaproteobacteria	Pseudomonas kilonensis	7.37515	1	0.196797	0.138394	0.0284179	0.0345391	0.0920636	0.00423472	0.000833381	0.00058606	0.000120342	0.000146263	0.000389863
	'OTU_334'	Alphaproteobacteria	JN020191_s	6.31063	0.598905	0.165368	0.494788	1	0.554716	0.414631	0.000115751	3.19606e-05	9.56278e-05	0.00019327	0.00010721	8.01358e-05		'OTU_81'	Gammaproteobacteria	Pseudomonas corrugata	7.90082	1	0.159387	0.109744	0.0243512	0.0266566	0.0841571	0.0151722	0.00241824	0.00166505	0.000369461	0.000404439	0.00127685
	'OTU_581'	Alphaproteobacteria	MDDS_s	5.75468	0.938187	0.0917365	0.441407	1	0.408196	0.581324	4.93119e-05	4.82175e-06	2.32007e-05	5.25609e-05	2.14551e-05	3.05549e-05		'OTU_224'	Gammaproteobacteria	Pseudomonas corrugata	7.41144	1	0.171887	0.0998197	0.0229509	0.0238801	0.0555875	0.00527856	0.000907317	0.000526905	0.000121148	0.000126052	0.000293422
	'OTU_519'	Alphaproteobacteria	Rhizobium mesoamericanum	6.07429	0.663674	0.0614594	0.32826	1	0.302869	0.890497	7.96102e-05	7.37229e-06	3.93761e-05	0.000119954	3.63303e-05	0.000106819		'OTU_115'	Flavobacteria	Flavobacterium tilapiae	7.61337	1	0.0444035	0.0246061	0.0296915	0.0232576	0.0528308	0.0100053	0.00044427	0.000246192	0.000297073	0.000232699	0.000528588
	'OTU_178'	Alphaproteobacteria	Rhizobium mesosinicum	6.91511	0.569331	0.124238	0.349297	0.926039	0.337292	1	0.000450845	9.83823e-05	0.000276603	0.000733318	0.000267097	0.000791887		'OTU_10'	Gammaproteobacteria	Buttiauxella izardii	7.97158	1	0.0127703	0.0059839	0.00137506	0.0178984	0.0136912	0.027757	0.000354465	0.000166095	3.81675e-05	0.000496806	0.000380026
	'OTU_650'	Alphaproteobacteria	Ensifer sesbaniae	5.98148	0.581334	0.0841027	0.319438	0.914665	0.346943	1	5.7074e-05	8.257e-06	3.13617e-05	8.97996e-05	3.4062e-05	9.81776e-05		'OTU_13'	Oligoflexia	DQ833495_s	8.2249	1	6.48836e-05	0.00539546	0.00113744	0	0	0.0542229	3.51818e-06	0.000292558	6.16753e-05	0	0
	'OTU_262'	Alphaproteobacteria	Neorhizobium alkalisoli	6.80798	0.375322	0.163048	0.285402	0.564482	0.671367	1	0.00028112	0.000122124	0.000213769	0.000422802	0.00050286	0.000749009		'OTU_79'	Gammaproteobacteria	Curtobacterium plantarum	7.84429	1	0.0210998	0.00928878	0.00065184	0.012475	0.106189	0.0149835	0.000316148	0.000139178	9.76682e-06	0.000186919	0.00159108
	'OTU_145'	Sphingobacteriia	Pedobacter caeni	7.19721	0.581269	0.42148	0.300659	0.402666	0.987334	1	0.000758892	0.000550275	0.000392534	0.000525712	0.00128904	0.00130558		'OTU_18'	Flavobacteria	Flavobacterium anhuiense	8.17746	1	0.0183389	0.0133309	0.0973047	0.0152147	0.13135	0.0299934	0.000550045	0.000399838	0.0029185	0.000456342	0.00393963
	'OTU_55'	Alphaproteobacteria	CP012945_s	7.55497	0.588948	0.372108	0.317957	0.384652	0.654699	1	0.00186413	0.00117779	0.00100639	0.00121749	0.00207224	0.00316519		'OTU_93'	Flavobacteria	Chryseobacterium taiwanense	7.78142	1	0.0913121	0.0537955	0.0835793	0.0148825	0.176252	0.0100024	0.000913338	0.000538082	0.000835991	0.00014886	0.00176294
	'OTU_48'	Alphaproteobacteria	Caulobacter hibisci	8.03505	0.766266	0.11841	0.305527	0.230472	0.597635	1	0.0107626	0.00166313	0.00429128	0.00323709	0.00839408	0.0140455		'OTU_65'	Sphingobacteriia	Pedobacter solisilvae	7.53019	1	0.252057	0.307355	0.608917	0.0101536	0.208787	0.00432748	0.00109077	0.00133007	0.00263507	4.39396e-05	0.000903522
	'OTU_82'	Betaproteobacteria	Variovorax boronicumulans	7.64591	0.29531	0.675333	0.319828	0.662124	0.174293	1	0.000829934	0.00189795	0.000898842	0.00186082	0.000489831	0.00281039		'OTU_76'	Gammaproteobacteria	Enterobacter kobei	7.64993	1	0.310618	0.187608	0.68785	0.119084	0.230304	0.0053579	0.00166426	0.00100519	0.00368543	0.00063804	0.00123395
	'OTU_432'	Actinobacteria_c	Paenarthrobacter nicotinovorans	6.47146	0.0330223	0.6169	0.329952	0.780223	0.393789	1	6.64259e-06	0.000124092	6.63714e-05	0.000156946	7.92125e-05	0.000201155		'OTU_25'	Sphingobacteriia	FN428761_s	7.43302	1	0.224156	0.126755	0.811307	0	0.187483	0.00386737	0.000866894	0.000490207	0.00313762	0	0.000725067
	'OTU_32'	Actinobacteria_c	Arthrobacter ramosus	9.15375	0.00923636	0.436737	0.274033	0.60844	0.550608	1	0.00116236	0.0549618	0.0344861	0.07657	0.069292	0.125846		'OTU_19'	Verrucomicrobiae	HQ118308_s	7.73574	0.902904	0.012297	0.0234821	1	0	9.30632e-06	0.016383	0.000223126	0.000426077	0.0181448	0	1.68861e-07
	'OTU_4579'	Cytophagia	Dyadobacter soli	5.86295	0.0966934	0.434782	0.52663	0.695571	0.680779	1	5.62076e-06	2.52738e-05	3.06128e-05	4.04333e-05	3.95734e-05	5.81297e-05		'OTU_6'	Verrucomicrobiae	Prosthecobacter fluviatilis	7.63506	0.541512	0.00404848	0.374932	1	0	0	0.00881473	6.59012e-05	0.00610313	0.016278	0	0
	'OTU_267'	Betaproteobacteria	Delftia tsuruhatensis	6.78367	0.156123	0.570523	0.229835	0.375034	0.741966	1	7.61399e-05	0.000278239	0.000112088	0.000182901	0.00036185	0.000487691		'OTU_42'	Flavobacteria	Flavobacterium lindanitolerans	8.56825	0.456615	0.0691405	0.107916	1	0.377553	0.0671015	0.0454353	0.0068798	0.0107381	0.0995046	0.0375682	0.00667691
	'OTU_222'	Betaproteobacteria	Cupriavidus necator	6.93897	0.138988	0.989328	0.0625666	0.104059	0.571266	1	7.33287e-05	0.000521959	3.30094e-05	5.49004e-05	0.000301394	0.000527589		'OTU_63'	Gammaproteobacteria	Lysobacter soli	7.37922	0.14373	0.243707	0.13919	1	0.236121	0.0453432	0.0011327	0.0019206	0.00109693	0.00788079	0.00186082	0.000357341
	'OTU_128'	Betaproteobacteria	Cupriavidus metallidurans	7.86061	0.0506851	0.878631	0.736489	0.142014	0.343088	1	0.000224442	0.00389072	0.00326129	0.000628862	0.00151925	0.00442816		'OTU_44'	Actinobacteria_c	Terrabacter koreensis	8.02478	0.218886	0.322031	0.168525	1	0.192543	0.0629932	0.00602993	0.00887139	0.00464258	0.0275483	0.00530423	0.00173535
	'OTU_85'	Betaproteobacteria	Achromobacter xylosoxidans	6.55261	0.144291	1	0.853227	0.0807498	0.156968	0.874081	2.85453e-05	0.000197832	0.000168795	1.59749e-05	3.10532e-05	0.000172921		'OTU_56'	Betaproteobacteria	Pseudoduganella eburnea	7.65899	0.23546	0.294947	0.303	1	0.000914297	0.117418	0.00241626	0.00302672	0.00310935	0.0102619	9.38241e-06	0.00120493
	'OTU_177'	Betaproteobacteria	Cupriavidus respiraculi	7.08808	0.0257593	0.815125	0.954895	0.0872315	0.217438	1	2.01163e-05	0.000636557	0.000745707	6.81218e-05	0.000169804	0.000780931		'OTU_89'	Alphaproteobacteria	Rhizobium radiobacter	7.66233	0.456267	0.449879	0.251484	1	0.242368	0.366841	0.00219403	0.00216332	0.0012093	0.00480866	0.00116547	0.00176401
	'OTU_776'	Betaproteobacteria	Cupriavidus numazuensis	6.32958	0.0430913	0.723816	1	0.0919964	0.172109	0.777139	6.48883e-06	0.000108995	0.000150583	1.38531e-05	2.59168e-05	0.000117024		'OTU_217'	Gammaproteobacteria	Salmonella enterica	7.3568	0.506786	0.257126	0.14687	1	0.136229	0.39304	0.00131624	0.000667818	0.000381456	0.00259723	0.00035382	0.00102082
	'OTU_601'	Betaproteobacteria	Cupriavidus respiraculi	6.29382	0	0.560947	1	0.0615085	0.168189	0.998629	0	9.09083e-05	0.000162062	9.96821e-06	2.72571e-05	0.00016184		'OTU_58'	Gammaproteobacteria	Salmonella enterica	7.97919	0.499598	0.136413	0.0910545	1	0.169755	0.449856	0.00535101	0.00146107	0.000975251	0.0107106	0.00181819	0.00481824
	'OTU_2894'	Sphingobacteriia	Pedobacter zeaxanthinifaciens	5.83181	0	0.667846	1	0.61952	0.0415643	0.396377	0	3.04223e-05	4.55529e-05	2.82209e-05	1.89338e-06	1.80561e-05		'OTU_94'	Planctomycetia	CP011270_s	7.49919	0.0873588	0.00658436	0.37142	0.915133	0.000794712	1	0.0001862	1.40342e-05	0.000791661	0.00195055	1.69388e-06	0.00213144
	'OTU_2036'	Sphingobacteriia	Pedobacter roseus	5.76446	0.0101392	0.782311	1	0.987857	0.144217	0.100224	3.35422e-07	2.58801e-05	3.30816e-05	3.26799e-05	4.77093e-06	3.31557e-06		'OTU_126'	Betaproteobacteria	Xenophilus aerolatus	7.83878	0.172306	0.38791	0.256328	1	0.306334	0.823084	0.000807209	0.00181725	0.00120082	0.00468473	0.00143509	0.00385593
	'OTU_5366'	Sphingobacteriia	Pedobacter zeaxanthinifaciens	5.83321	0	0.144949	1	0.816941	0.149293	0.561431	0	1.09296e-05	7.54033e-05	6.16001e-05	1.12572e-05	4.23338e-05		'OTU_64'	Gammaproteobacteria	Lysobacter caeni	7.48632	0.517754	0.704854	0.415374	1	0.381527	0.0839795	0.00205999	0.00280441	0.00165265	0.00397871	0.00151798	0.00033413
	'OTU_176'	Gammaproteobacteria	Acinetobacter calcoaceticus	6.9952	1.95808e-05	0.281431	0.58185	0.974207	0.0540209	1	1.68684e-08	0.000242446	0.00050125	0.000839256	4.65377e-05	0.000861476		'OTU_15'	Betaproteobacteria	Duganella ginsengisoli	8.25297	0.505645	1	0.329796	0.797019	0.00250443	0.367683	0.00762098	0.0150718	0.00497063	0.0120125	3.77462e-05	0.00554164
	'OTU_468'	Flavobacteria	EU599190_s	6.48702	0.684024	1	0.487012	0.879912	0.00567778	0.991877	9.2596e-05	0.00013537	6.59266e-05	0.000119113	7.68598e-07	0.00013427		'OTU_52'	Gammaproteobacteria	Lysobacter oryzae	7.99369	1	0.804204	0.436001	0.546237	0.0338772	0.0257279	0.0120719	0.00970826	0.00526335	0.00659411	0.000408962	0.000310585
	'OTU_504'	Gammaproteobacteria	FNYJ_s	6.18491	0.225185	1	0.605418	0.966172	0.230989	0.93581	1.57898e-05	7.01194e-05	4.24516e-05	6.77475e-05	1.61968e-05	6.56185e-05		'OTU_4'	Sphingobacteriia	Pedobacter kyonggii	8.20297	0.982864	1	0.300634	0.255747	0.432203	0.353202	0.0113087	0.0115059	0.00345907	0.0029426	0.00497288	0.00406391
	'OTU_750'	Bacilli	Bacillus drentensis	5.98233	0.0359471	1	0.870198	0.677993	0.30872	0.614334	1.73096e-06	4.8153e-05	4.19026e-05	3.26474e-05	1.48658e-05	2.9582e-05		'OTU_135'	Sphingobacteriia	Pedobacter roseus	7.53746	0.585956	1	0.431729	0.235897	0.0822916	0.431162	0.00151676	0.00258852	0.00111754	0.000610623	0.000213013	0.00111607
	'OTU_153'	Gammaproteobacteria	Pseudomonas vranovensis	7.53109	0.294987	1	0.597655	0.749764	0.359187	0.398164	0.000500528	0.00169678	0.00101409	0.00127218	0.000609461	0.000675596		'OTU_86'	Bacilli	Bacillus thermocopriae	8.22242	0.299424	1	0.454639	0.0611847	0.260161	0.129682	0.00572634	0.0191245	0.00869474	0.00117013	0.00497545	0.00248011
	'OTU_359'	Gammaproteobacteria	Pseudomonas brassicacearum	7.20764	0.590637	1	0.646172	0.378433	0.387406	0.329053	0.0004951	0.000838247	0.000541651	0.00031722	0.000324742	0.000275828		'OTU_95'	Sphingobacteriia	CP024091_s	7.41153	0.0409195	1	0.560648	0.192101	0.123482	0.0659861	0.000149611	0.00365624	0.00204986	0.000702368	0.000451478	0.000241261
	'OTU_651'	Gammaproteobacteria	Pseudomonas chlororaphis	5.84023	0.592707	1	0.767901	0.582739	0.214792	0.309552	2.01227e-05	3.39505e-05	2.60707e-05	1.97843e-05	7.29231e-06	1.05094e-05		'OTU_129'	Flavobacteria	Chryseobacterium oncorhynchi	7.60409	0.119287	1	0.520126	0.0169374	0.00239151	0.0144174	0.000767075	0.0064305	0.00334467	0.000108916	1.53786e-05	9.27109e-05
	'OTU_623'	Sphingobacteriia	Chitinophaga sancti	5.91476	0.409613	1	0.785872	0.939609	0.480315	0.00378945	1.61068e-05	3.93219e-05	3.0902e-05	3.69472e-05	1.88869e-05	1.49008e-07		'OTU_151'	Flavobacteria	Chryseobacterium oncorhynchi	7.42492	0.109999	1	0.659782	0.0227555	0.0043974	0.0230878	0.000439228	0.00399303	0.00263453	9.08633e-05	1.75589e-05	9.21902e-05
	'OTU_31'	Alphaproteobacteria	Sphingomonas kyeonggiensis	8.86774	0.26913	1	0.571412	0.995522	0.771729	0.341981	0.0094881	0.0352547	0.020145	0.0350968	0.0272071	0.0120564		'OTU_23'	Sphingobacteriia	GQ339898_s	7.91472	0.252611	1	0.68064	0.0529413	0	0.000466304	0.00303584	0.0120179	0.00817983	0.00063624	0	5.60397e-06
	'OTU_403'	Sphingobacteriia	Chitinophaga ginsengisoli	6.29903	0.449812	0.989788	0.405048	0.6554	1	0.0749405	4.7301e-05	0.000104083	4.25937e-05	6.89201e-05	0.000105157	7.88055e-06		'OTU_30'	Flavobacteria	Flavobacterium brevivitae	8.04814	0.466875	0.562173	1	0	0	0	0.00834578	0.0100493	0.0178758	0	0	0
	'OTU_685'	Betaproteobacteria	Variovorax guangxiensis	6.43536	0.060651	1	0.326891	0.592401	0.706945	0.277842	9.2984e-06	0.00015331	5.01156e-05	9.0821e-05	0.000108382	4.25959e-05		'OTU_73'	Sphingobacteriia	CP012155_s	7.72204	0.00110706	0.767244	1	0.0138153	0	9.24604e-05	1.01736e-05	0.00705078	0.00918974	0.000126959	0	8.49687e-07
	'OTU_53'	Sphingobacteriia	Pseudobacter ginsenosidimutans	7.83146	0.018577	1	0.38543	0.58553	0.752173	0.517398	6.91658e-05	0.00372319	0.00143503	0.00218004	0.00280048	0.00192637		'OTU_22'	Sphingobacteriia	Pedobacter zeaxanthinifaciens	8.65275	0.00140993	0.757921	1	0.212343	0.426203	0.323269	5.79706e-05	0.0311626	0.0411159	0.00873069	0.0175237	0.0132915
	'OTU_5337'	Betaproteobacteria	Collimonas fungivorans	5.87048	0.0106136	1	0.742239	0.4507	0.635757	0.00537654	4.52853e-07	4.26671e-05	3.16692e-05	1.92301e-05	2.71259e-05	2.29401e-07		'OTU_75'	Betaproteobacteria	Herminiimonas contaminans	7.3273	0.0424982	0.105017	1	0.0866736	0.03046	0.0266304	0.00027209	0.000672361	0.00640239	0.000554919	0.000195017	0.000170498
	'OTU_364'	Solibacteres	JN023587_s	6.08909	0.168848	1	0.70768	0.00509755	0.783681	0	1.31146e-05	7.76709e-05	5.49662e-05	3.95931e-07	6.08692e-05	0		'OTU_77'	Betaproteobacteria	Cupriavidus metallidurans	7.97	4.09896e-07	0.00187485	1	0.00332277	0.00815868	0.00706052	1.58953e-08	7.27044e-05	0.0387787	0.000128853	0.000316383	0.000273798
	'OTU_91'	Planctomycetia	AM935032_s	7.03544	0.521558	0.939588	0.642533	0.00653278	1	0.000573802	0.000354661	0.000638923	0.000436925	4.44231e-06	0.000680003	3.90187e-07		'OTU_38'	Alphaproteobacteria	Sphingopyxis soli	7.65655	0.00124487	0.00436401	1	0.00290699	0.00467661	0.00149902	2.41316e-05	8.45952e-05	0.0193848	5.63514e-05	9.0655e-05	2.90582e-05
	﻿'OTU_449'	Alphaproteobacteria	EU589252_s	6.0173	0.87756	0.601413	0.964334	0.135236	1	0	6.62728e-05	4.54184e-05	7.2826e-05	1.02129e-05	7.55195e-05	0		﻿'OTU_3'	Alphaproteobacteria	Sphingobium cupriresistens	8.69396	0.00029308	0.000156403	1	2.89602e-05	8.07629e-05	0.000119642	6.32699e-05	3.37642e-05	0.215879	6.25189e-06	1.7435e-05	2.58282e-05
					﻿'SeS'	'G'	'P'	'N'	'Ga'	'S'	﻿'SeS'	'G'	'P'	'N'	'Ga'	'S'						﻿'SeS'	'N'	'P'	'Ga'	'S'	'G'	﻿'SeS'	'N'	'P'	'Ga'	'S'	'G'
